# Supplementary material for: trans-Dichloro(triphenylarsino)(N,N-dialkylamino)platinum(II) Complexes: In Search of New Scaffolds to Circumvent Cisplatin Resistance
Source: Molecules. 2022 Jan 19;27(3):644. doi: 10.3390/molecules27030644 (PMC8838190; doi:10.3390/molecules27030644)
Supplement: Supplementary file 1 [file molecules-27-00644-s001.zip]

Archive with 1 entries (1 files):
- molecules-1531228-supplementary.pdf
